# Supplementary material for: Functional analysis of the promoter of an early zygotic gene KLC2 in Aedes aegypti
Source: Parasit Vectors. 2018 Dec 24;11(Suppl 2):655. doi: 10.1186/s13071-018-3210-0 (PMC6305062; doi:10.1186/s13071-018-3210-0)
Supplement: Supplementary file 1 — Marker phenotypes of the seven transgenic lines. (XLSX 27 kb) [file 13071_2018_3210_MOESM1_ESM.xlsx]

## Sheet: 工作表1
Line name	Phenotype
JT0311-M1	Expressing 3xP3 EGFP on Optic Nerve but very faint
JT0311-M2	Expressing 3xP3 EGFP on Optic Nerve, and faint Ventral nerve cord.
JT0311-M3	3xP3 EGFP expression on optic nerve only.
JT0311-M7	3xP3 EGFP expression on optic nerve and anal papillae.
JT0311-M8	3xP3 EGFP expression on optic nerve, anal papillae and faint ventral never cord.
JT0311-F2	3xP3 EGFP expression on optic nerve only.
JT0311-F3	3xP3 EGFP expression on optic nerve, and anal papillae
